# Supplementary material for: Genetic trends in CIMMYT’s tropical maize breeding pipelines
Source: Sci Rep. 2022 Nov 22;12:20110. doi: 10.1038/s41598-022-24536-4 (PMC9684471; doi:10.1038/s41598-022-24536-4)
Supplement: Supplementary file 1 — Supplementary Information 1. [file 41598_2022_24536_MOESM1_ESM.xlsx]

## Sheet: Table S8
Table S9. Initial grain yield at the start of the genetic trend estimation, and genetic trends for grain yield in each of the tropical maize breeding pipelines.
Region	Breeding pipeline	Management	Initial grain yield (t ha-1)	Genetic trend		Number of experiments	Number of experiments with H2>0.2	Percentage of experiments with H2>0.2	Genetic trend (two-stage)		Non-genetic trend		Difference in GG. All experiments minus experiments with H2>0.2	Difference in GG. One-stage vs two-stage analysis
				One-stage analysis					All experiments	Experiments with H2>0.2	All experiments	Experiments with H2>0.2
Region				kg ha-1 yr-1	% yr-1				kg ha-1 yr-1	kg ha-1 yr-1	kg ha-1 yr-1	kg ha-1 yr-1
Latin America	LatAmTL (White)		6.07	117	1.93	61	60	0.983607	177.715	180.54	163.831	168.862	-2.8249	-63.54
	LatAmTL (Yellow)		5.71	122	2.14	60	54	0.9	133.527	123.073	106.615	96.7165	10.4532	-1.07342
	LatAmTW (White)		7.62	66	0.87	229	211	0.921397	117.393	124.213	125.94	137.45	-6.8198	-58.2131
	LatAmTW (Yellow)		7.04	143	2.04	224	203	0.90625	65.4091	78.1546	-39.6721	-41.8343	-12.7455	64.8454
Eastern Africa	EA-PP1 Inter	Optimum	5.89	88	1.5	169	159	0.940828	0.19375	7.25607	-53.7789	-28.3262	-7.06232	80.7439
	EA-PP1 Inter	Managed drought	2.61	64	4.46	48	43	0.895833	-38.6759	-45.5832	-85.9672	-89.401	6.90726	109.583
	EA-PP1 Early	Optimum	6.23	108	1.74	169	157	0.928994	-116.428	-97.5045	-85.1921	-76.7403	-18.9234	205.504
	EA-PP1 Early	Managed drought	2.65	54	2.06	60	53	0.883333	0	0	0.694373	3.56404	0	54
	EA-PP2	Optimal	6.23	108	1.74	107	96	0.897196	62.7463	56.9499	121.87	110.534	5.79637	51.0501
	EA-PP2	Managed drought	2.76	-40	-1.43	9	8	0.888889	46.6329	19.7714	64.5851	39.9547	26.8615	-59.7714
	EA-PP2	Low nitrogen	3.27	ns	ns	28	21	0.777778	-76.3032	-21.8147	-71.8252	-16.2542	-54.4884
	EA-PP2	Random stress	2.66	62	2.35	18	8	0.444444	112.733	34.1367	-12.8859	-22.6276	78.5964	27.8633
	EA-PP3	Optimal	7.74	ns	ns	71	65	0.915493	44.2556	22.9981	195.051	175.212	21.2575
Southern Africa	SA-PP1	Optimal	7.4	80	1.08	178	164	0.921348	84.6743	89.5369	106.603	116.997	-4.8626	-9.53687
	SA-PP1	Managed drought	2.46	ns	ns	20	19	0.95	-7.24544	9.63304	10.0973	26.9344	-16.8785
	SA-PP1	Low nitrogen	2.98	ns	ns	53	48	0.90566	2.34434	4.73272	3.38872	12.2985	-2.38838
	SA-PP1	Random stress	3	ns	ns	98	86	0.877551	-29.8252	-26.1146	-19.2137	-12.618	-3.71062
	SA-PP2	Optimal	6.91	138	1.99	185	178	0.962162	91.4833	88.2511	16.3713	16.4885	3.2322	49.7489
	SA-PP2	Managed drought	2.09	45	2.13	31	29	0.935484	-14.1695	-11.6962	-49.8714	-50.0666	-2.4733	56.6962
	SA-PP2	Low nitrogen	2.73	ns	ns	54	51	0.944444	25.3438	24.452	29.0972	31.7459	0.89185
	SA-PP2	Random stress	3.77	108	2.87	78	67	0.858974	36.1797	37.7483	-37.1812	-31.3917	-1.56859	70.2517
South Asia	SAHDT	Low VPD	5.83	118	2.02	411	360	0.875912	3.28974	6.30659	27.0466	29.4111	-3.01684	111.693
	SAHDT	Medium VPD	4.38	36	0.82	328	305	0.929878	4.53384	4.29369	50.9271	47.3773	0.240152	31.7063
	SAHDT	High VPD	2.68	6	0.24	241	218	0.904564	-60.4836	-61.8716	-47.5379	-61.6274	1.38797	67.8716
	SAWLDT	Waterlogging	2.48	84	3.39	64	62	0.96875	8.65332	4.05741	-21.2694	45.2792	4.59591	79.9426
	SADT	Rainfed (low yield potential)	4.47	71	1.59	165	163	0.987879	12.2023	13.1128	-2.78422	-1.19257	-0.910578	57.8872
	SADT	Rainfed (high yield potential)	6.78	-11	-0.17	152	148	0.973684	23.8133	20.7071	-47.9039	-40.6355	3.10622	-31.7071
	SADT	Drought	2.86	ns	ns	305	286	0.937705	3.22873	1.37241	78.6457	81.57	1.85632
